# Supplementary material for: A Diagnostic Classifier Based on Circulating miRNA Pairs for COPD Using a Machine Learning Approach
Source: Diagnostics (Basel). 2023 Apr 17;13(8):1440. doi: 10.3390/diagnostics13081440 (PMC10137826; doi:10.3390/diagnostics13081440)
Supplement: Supplementary file 1 [file diagnostics-13-01440-s001.zip › Table S1.xlsx]

## Sheet: Sheet1
Table S1. Differentially expressed miRNAs (|logFC| > 1.5, p-value < 0.05) in COPD samples compared with normal controls in GSE61741 and GSE70080 datasets.
GSE61741				GSE70080
miRNA	logFC	p-value		miRNA	logFC	p-value
miR-497-5p	-1.70921	3.64e-07		miR-29a-3p	-5.99941	1.88e-06
miR-597-5p	-1.85607	3.87e-06		miR-133b	14.4752	1.02e-05
miR-432-5p	1.98105	1.25e-05		miR-345-5p	-3.59767	1.53e-05
				miR-221-3p	-7.75157	2.91e-05
				miR-30a-3p	-5.99754	4.14e-05
				miR-664a-3p	-7.17242	8.27e-05
				miR-486-5p	-7.08143	8.87e-05
				miR-362-3p	11.2537	9.05e-05
				miR-34a-5p	-5.64172	9.62e-05
				miR-30d-5p	-7.65571	0.000149337
				miR-15b-5p	-6.29395	0.000150681
				miR-26b-5p	-6.65883	0.000198006
				miR-132-3p	-5.03299	0.000203815
				miR-214-3p	-6.89869	0.00024166
				miR-133a-3p	-3.82515	0.000404947
				miR-1271-5p	9.39069	0.000636111
				miR-150-5p	-7.42552	0.000949367
				miR-142-3p	-6.25211	0.00103925
				miR-769-5p	-3.96485	0.00113433
				miR-409-3p	-6.70668	0.00136899
				miR-138-5p	8.98414	0.00173183
				miR-576-3p	8.44196	0.00194722
				miR-331-3p	-4.15511	0.00210316
				miR-139-5p	-4.20301	0.00243746
				miR-339-5p	10.0297	0.00293392
				miR-1260a	-6.13915	0.00346162
				miR-125b-5p	-2.13157	0.00403281
				miR-652-3p	-3.06751	0.00478911
				miR-200a-3p	9.19663	0.00612507
				miR-130b-3p	-3.37852	0.00678562
				miR-200b-3p	8.30421	0.00716616
				miR-148a-3p	-3.64055	0.00851712
				miR-328-3p	-7.36757	0.00911038
				miR-1180-3p	8.6714	0.0100883
				miR-656-3p	6.00113	0.010714
				miR-29c-3p	-4.19925	0.0117476
				miR-186-5p	-6.22059	0.0121336
				miR-184	-5.60042	0.0123332
				miR-205-5p	8.84318	0.0124522
				miR-329-3p	8.72744	0.0139624
				miR-502-3p	7.38736	0.0150672
				miR-1233-3p	-5.2879	0.0157947
				miR-338-3p	-3.87547	0.0172264
				miR-324-5p	-1.72086	0.0173719
				miR-382-5p	-3.81328	0.0175411
				miR-193b-3p	-5.44093	0.0182732
				miR-203a-3p	5.51145	0.0189755
				miR-645	-7.57473	0.0194819
				miR-744-5p	-1.64041	0.0200899
				miR-1275	-4.99072	0.0202174
				miR-501-5p	8.10615	0.0203704
				miR-1298-5p	-4.86349	0.0212665
				miR-532-3p	-1.93791	0.0245393
				miR-579-3p	5.69156	0.0255005
				miR-545-3p	6.92779	0.0296285
				let-7e	-3.10895	0.0297059
				miR-145-5p	-1.90467	0.0334872
				miR-130a-3p	-2.96754	0.0341424
				miR-1-3p	5.81638	0.0347824
				miR-365a-3p	-3.39131	0.0397797
				miR-655-3p	6.64649	0.0422772
				miR-125a-5p	-1.65747	0.0494745
