# Supplementary material for: A Diagnostic Classifier Based on Circulating miRNA Pairs for COPD Using a Machine Learning Approach
Source: Diagnostics (Basel). 2023 Apr 17;13(8):1440. doi: 10.3390/diagnostics13081440 (PMC10137826; doi:10.3390/diagnostics13081440)
Supplement: Supplementary file 1 [file diagnostics-13-01440-s001.zip › Table S2.xlsx]

## Sheet: Sheet1
Table S2. Differentially expressed miRNAs (p-value < 0.05) in COPD samples compared with normal controls in GSE61741 and GSE70080 datasets.
GSE61741				GSE70080
miRNA	logFC	p-value		miRNA	logFC	p-value
miR-874-3p	-0.819855	1.55544e-07		miR-29a-3p	-5.99941	1.88182e-06
miR-497-5p	-1.70921	3.6414e-07		miR-133b	14.4752	1.02393e-05
miR-1291	-1.30267	3.15642e-06		miR-345-5p	-3.59767	1.53344e-05
miR-597-5p	-1.85607	3.86928e-06		miR-221-3p	-7.75157	2.91338e-05
miR-330-3p	-1.00227	4.59237e-06		miR-30a-3p	-5.99754	4.13967e-05
miR-23a-3p	0.485259	8.10849e-06		miR-664a-3p	-7.17242	8.27484e-05
miR-432-5p	1.98105	1.25476e-05		miR-486-5p	-7.08143	8.8697e-05
miR-596	-1.319	2.35973e-05		miR-362-3p	11.2537	9.04555e-05
miR-107	-0.810794	2.5259e-05		miR-34a-5p	-5.64172	9.62363e-05
miR-1183	-1.01187	3.00641e-05		miR-30d-5p	-7.65571	0.000149337
miR-627-5p	-0.981028	3.0549e-05		miR-15b-5p	-6.29395	0.000150681
miR-224-5p	1.41851	9.47055e-05		miR-26b-5p	-6.65883	0.000198006
miR-32-5p	-1.14096	0.000122736		miR-132-3p	-5.03299	0.000203815
miR-145-5p	0.955319	0.000170229		miR-214-3p	-6.89869	0.00024166
miR-362-5p	-1.03681	0.000182649		miR-133a-3p	-3.82515	0.000404947
miR-214-3p	-1.11134	0.000230261		miR-1271-5p	9.39069	0.000636111
miR-345-5p	-0.563285	0.000252667		miR-150-5p	-7.42552	0.000949367
miR-331-3p	0.602243	0.000272399		miR-142-3p	-6.25211	0.00103925
miR-323a-3p	-1.43654	0.000277813		miR-769-5p	-3.96485	0.00113433
miR-125a-3p	1.38276	0.000491367		miR-409-3p	-6.70668	0.00136899
miR-410-3p	-1.29694	0.000497336		miR-138-5p	8.98414	0.00173183
miR-361-5p	0.611876	0.000831076		miR-576-3p	8.44196	0.00194722
miR-1233-3p	-1.11108	0.000839875		miR-331-3p	-4.15511	0.00210316
miR-487b-3p	-1.02523	0.000906131		miR-139-5p	-4.20301	0.00243746
miR-1276	-1.31807	0.000961646		miR-339-5p	10.0297	0.00293392
miR-509-5p	-0.952666	0.00107529		miR-1260a	-6.13915	0.00346162
miR-576-3p	1.3068	0.00122809		miR-125b-5p	-2.13157	0.00403281
miR-221-3p	-1.02444	0.0013574		miR-652-3p	-3.06751	0.00478911
miR-200c-3p	-0.76478	0.00143658		miR-200a-3p	9.19663	0.00612507
miR-202-3p	1.44646	0.00158209		miR-130b-3p	-3.37852	0.00678562
miR-28-5p	0.399739	0.00205343		miR-200b-3p	8.30421	0.00716616
miR-199a-5p	0.833661	0.00232909		miR-148a-3p	-3.64055	0.00851712
miR-193b-3p	0.981584	0.00235728		miR-328-3p	-7.36757	0.00911038
miR-1208	-0.824577	0.00298603		miR-1180-3p	8.6714	0.0100883
miR-141-3p	-1.02426	0.00380086		miR-656-3p	6.00113	0.010714
miR-548d-5p	1.26313	0.00388942		miR-29c-3p	-4.19925	0.0117476
miR-205-5p	-0.984949	0.0039832		miR-186-5p	-6.22059	0.0121336
miR-212-3p	0.778113	0.00493149		miR-184	-5.60042	0.0123332
miR-181a-5p	-0.589525	0.00615934		miR-205-5p	8.84318	0.0124522
miR-148a-3p	-0.394539	0.00855389		miR-329-3p	8.72744	0.0139624
miR-29b-3p	-0.48093	0.010155		miR-502-3p	7.38736	0.0150672
miR-184	1.02566	0.012229		miR-1233-3p	-5.2879	0.0157947
miR-139-5p	-0.483565	0.0144053		miR-338-3p	-3.87547	0.0172264
miR-150-5p	-0.608988	0.0159934		miR-324-5p	-1.72086	0.0173719
miR-143-3p	0.525993	0.0163785		miR-382-5p	-3.81328	0.0175411
miR-376c-3p	-0.680172	0.0174		miR-193b-3p	-5.44093	0.0182732
miR-502-3p	-0.36612	0.0187553		miR-203a-3p	5.51145	0.0189755
miR-376a-3p	0.742019	0.0190525		miR-645	-7.57473	0.0194819
miR-144-3p	-0.429525	0.0191522		miR-744-5p	-1.64041	0.0200899
miR-671-3p	0.934567	0.0216103		miR-1275	-4.99072	0.0202174
miR-95-3p	0.89816	0.0242385		miR-501-5p	8.10615	0.0203704
miR-744-5p	0.38303	0.0257007		miR-1298-5p	-4.86349	0.0212665
miR-152-3p	0.338136	0.0261636		miR-532-3p	-1.93791	0.0245393
miR-564	-0.77302	0.0270088		miR-579-3p	5.69156	0.0255005
miR-186-5p	0.883114	0.0279477		miR-545-3p	6.92779	0.0296285
miR-26b-5p	-0.518796	0.0280185		let-7e	-3.10895	0.0297059
miR-133b	0.973198	0.0290728		miR-145-5p	-1.90467	0.0334872
miR-29a-3p	0.37394	0.0292317		miR-130a-3p	-2.96754	0.0341424
miR-142-3p	1.09111	0.0308471		miR-1-3p	5.81638	0.0347824
miR-127-3p	-0.73364	0.031577		miR-365a-3p	-3.39131	0.0397797
miR-200b-3p	-0.614008	0.0328083		miR-655-3p	6.64649	0.0422772
miR-215-5p	0.286947	0.0328309		miR-125a-5p	-1.65747	0.0494745
miR-519d-3p	-0.795475	0.034325
miR-770-5p	0.623687	0.0384717
miR-339-5p	0.303424	0.0395674
miR-206	0.86152	0.0414606
miR-139-3p	-0.530056	0.0423719
miR-409-3p	0.901443	0.0431815
miR-1253	-0.718549	0.0436863
miR-1180-3p	0.646271	0.0438741
