# Supplementary material for: A Diagnostic Classifier Based on Circulating miRNA Pairs for COPD Using a Machine Learning Approach
Source: Diagnostics (Basel). 2023 Apr 17;13(8):1440. doi: 10.3390/diagnostics13081440 (PMC10137826; doi:10.3390/diagnostics13081440)
Supplement: Supplementary file 1 [file diagnostics-13-01440-s001.zip › Table S3.xlsx]

## Sheet: Sheet1
Table S3. Diagnostic miRNA pairs selected by ROC, information gain, MRMR, and Boruta algorithms.
ROC	Information gain	MRMR	Boruta
miR-125a-3p|miR-597-5p	let-7e|miR-145-5p	let-7e|miR-145-5p	let-7e|miR-145-5p
miR-133b|miR-597-5p	miR-1183|miR-133b	miR-1180-3p|miR-597-5p	let-7e|miR-342-5p
miR-143-3p|miR-214-3p	miR-125a-3p|miR-597-5p	miR-1183|miR-202-3p	miR-107|miR-128-3p
miR-221-3p|miR-224-5p	miR-1291|miR-133b	miR-1271-5p|miR-345-5p	miR-107|miR-200a-3p
miR-224-5p|miR-345-5p	miR-133b|miR-497-5p	miR-1291|miR-133b	miR-1180-3p|miR-362-5p
miR-433-3p|miR-497-5p	miR-133b|miR-597-5p	miR-133b|miR-497-5p	miR-1183|miR-133b
miR-517a-3p|miR-597-5p	miR-138-5p|miR-221-3p	miR-133b|miR-597-5p	miR-1183|miR-202-3p
miR-576-3p|miR-596	miR-143-3p|miR-214-3p	miR-143-3p|miR-214-3p	miR-1183|miR-224-5p
miR-576-3p|miR-597-5p	miR-203a-3p|miR-497-5p	miR-150-5p|miR-339-5p	miR-1227-3p|miR-323a-3p
	miR-221-3p|miR-224-5p	miR-184|miR-597-5p	miR-1233-3p|miR-133b
	miR-224-5p|miR-345-5p	miR-224-5p|miR-345-5p	miR-1233-3p|miR-142-3p
	miR-224-5p|miR-874-3p	miR-338-3p|miR-874-3p	miR-1233-3p|miR-579-3p
	miR-32-5p|miR-519a-3p	miR-342-5p|miR-362-5p	miR-1249-3p|miR-181a-5p
	miR-323a-3p|miR-576-3p	miR-342-5p|miR-874-3p	miR-125a-3p|miR-1291
	miR-345-5p|miR-432-5p	miR-345-5p|miR-432-5p	miR-125a-3p|miR-139-3p
	miR-433-3p|miR-497-5p	miR-361-5p|miR-664a-3p	miR-125a-3p|miR-200c-3p
	miR-497-5p|miR-519a-3p	miR-362-5p|miR-422a	miR-125a-3p|miR-497-5p
	miR-517a-3p|miR-597-5p	miR-433-3p|miR-497-5p	miR-127-3p|miR-133b
	miR-576-3p|miR-596	miR-497-5p|miR-519a-3p	miR-1271-5p|miR-139-5p
	miR-576-3p|miR-597-5p	miR-576-3p|miR-596	miR-1271-5p|miR-150-5p
			miR-1271-5p|miR-382-5p
			miR-1271-5p|miR-497-5p
			miR-1276|miR-133b
			miR-1276|miR-576-3p
			miR-128-3p|miR-150-5p
			miR-1291|miR-133b
			miR-1291|miR-202-3p
			miR-1291|miR-433-3p
			miR-132-3p|miR-432-5p
			miR-133b|miR-139-5p
			miR-133b|miR-214-3p
			miR-133b|miR-26b-5p
			miR-133b|miR-29c-3p
			miR-133b|miR-323a-3p
			miR-133b|miR-345-5p
			miR-133b|miR-362-5p
			miR-133b|miR-497-5p
			miR-133b|miR-597-5p
			miR-138-5p|miR-221-3p
			miR-139-3p|miR-576-3p
			miR-139-5p|miR-433-3p
			miR-139-5p|miR-519a-3p
			miR-141-3p|miR-576-3p
			miR-142-3p|miR-874-3p
			miR-143-3p|miR-214-3p
			miR-143-3p|miR-330-3p
			miR-143-3p|miR-345-5p
			miR-143-3p|miR-744-5p
			miR-143-3p|miR-874-3p
			miR-145-5p|miR-181a-5p
			miR-145-5p|miR-362-5p
			miR-145-5p|miR-590-5p
			miR-150-5p|miR-199a-5p
			miR-150-5p|miR-339-5p
			miR-150-5p|miR-362-3p
			miR-150-5p|miR-545-3p
			miR-152-3p|miR-214-3p
			miR-184|miR-596
			miR-184|miR-597-5p
			miR-200c-3p|miR-224-5p
			miR-200c-3p|miR-9-5p
			miR-203a-3p|miR-214-3p
			miR-203a-3p|miR-32-5p
			miR-203a-3p|miR-410-3p
			miR-203a-3p|miR-497-5p
			miR-221-3p|miR-224-5p
			miR-224-5p|miR-32-5p
			miR-224-5p|miR-323a-3p
			miR-224-5p|miR-345-5p
			miR-224-5p|miR-410-3p
			miR-224-5p|miR-874-3p
			miR-26b-5p|miR-424-5p
			miR-28-5p|miR-330-3p
			miR-28-5p|miR-365a-3p
			miR-29c-3p|miR-339-5p
			miR-301b-3p|miR-330-3p
			miR-30a-3p|miR-32-5p
			miR-31-5p|miR-519a-3p
			miR-32-5p|miR-432-5p
			miR-32-5p|miR-433-3p
			miR-32-5p|miR-519a-3p
			miR-32-5p|miR-770-5p
			miR-323a-3p|miR-376a-3p
			miR-323a-3p|miR-576-3p
			miR-328-3p|miR-432-5p
			miR-330-3p|miR-424-5p
			miR-338-3p|miR-345-5p
			miR-338-3p|miR-874-3p
			miR-342-5p|miR-362-5p
			miR-342-5p|miR-628-3p
			miR-342-5p|miR-874-3p
			miR-345-5p|miR-432-5p
			miR-362-5p|miR-422a
			miR-362-5p|miR-483-3p
			miR-362-5p|miR-519b-3p
			miR-376a-3p|miR-627-5p
			miR-409-3p|miR-874-3p
			miR-410-3p|miR-576-3p
			miR-432-5p|miR-497-5p
			miR-432-5p|miR-596
			miR-433-3p|miR-497-5p
			miR-483-3p|miR-497-5p
			miR-487b-3p|miR-576-3p
			miR-497-5p|miR-519a-3p
			miR-497-5p|miR-576-3p
			miR-497-5p|miR-579-3p
			miR-517a-3p|miR-597-5p
			miR-518f-3p|miR-627-5p
			miR-548c-5p|miR-597-5p
			miR-576-3p|miR-596
			miR-576-3p|miR-597-5p
			miR-579-3p|miR-596
			miR-597-5p|miR-639
