# Supplementary material for: A Diagnostic Classifier Based on Circulating miRNA Pairs for COPD Using a Machine Learning Approach
Source: Diagnostics (Basel). 2023 Apr 17;13(8):1440. doi: 10.3390/diagnostics13081440 (PMC10137826; doi:10.3390/diagnostics13081440)
Supplement: Supplementary file 1 [file diagnostics-13-01440-s001.zip › Table S4.xlsx]

## Sheet: sheet1
Table S4. The performance of the miRNA pair-based models developed with seven machine learning algorithms.
	k-NN	SVM	Naive Bayes	decision tree	random forest	XGBoost	LightGBM
AUC	0.841	0.838	0.875	0.86	0.865	0.875	0.883
Sensitivity	0.737	0.684	0.684	0.684	0.684	0.789	0.789
Specificity	0.879	0.909	0.97	0.909	0.909	0.848	0.879
PPV	0.778	0.812	0.929	0.812	0.812	0.75	0.789
NPV	0.853	0.833	0.842	0.833	0.833	0.875	0.879
Accuracy	0.827	0.827	0.865	0.827	0.827	0.827	0.846
* PPV, positive predictive value; NPV, negative predictive value.
