# Supplementary material for: A Diagnostic Classifier Based on Circulating miRNA Pairs for COPD Using a Machine Learning Approach
Source: Diagnostics (Basel). 2023 Apr 17;13(8):1440. doi: 10.3390/diagnostics13081440 (PMC10137826; doi:10.3390/diagnostics13081440)
Supplement: Supplementary file 1 [file diagnostics-13-01440-s001.zip › Table S5.xlsx]

## Sheet: sheet1
Table S5. Information of five miRNA pairs and diagnosis in the FAHNMU cohort.
Sample ID	miR-133b|miR-597-5p	miR-143-3p|miR-214-3p	miR-224-5p|miR-345-5p	miR-433-3p|miR-497-5p	miR-576-3p|miR-596	Clinical diagnosis	Predicted diagnosis
Sample 1	1	1	1	1	0	COPD	COPD
Sample 2	0	1	1	1	0	COPD	COPD
Sample 3	1	1	1	0	1	COPD	COPD
Sample 4	0	1	1	1	1	COPD	COPD
Sample 5	1	0	1	1	0	COPD	COPD
Sample 6	1	1	0	1	0	COPD	COPD
Sample 7	0	1	1	0	0	COPD	Normal
Sample 8	1	0	1	0	0	COPD	Normal
Sample 9	1	1	1	1	1	COPD	COPD
Sample 10	1	1	1	0	1	COPD	COPD
Sample 11	1	1	0	1	0	COPD	COPD
Sample 12	0	1	1	1	1	COPD	COPD
Sample 13	1	1	0	0	1	COPD	COPD
Sample 14	0	1	0	0	1	COPD	Normal
Sample 15	1	1	1	1	1	COPD	COPD
Sample 16	1	0	1	1	1	COPD	COPD
Sample 17	1	1	1	1	0	COPD	COPD
Sample 18	1	1	1	1	1	COPD	COPD
Sample 19	0	0	0	1	0	COPD	Normal
Sample 20	1	0	1	1	1	COPD	COPD
Sample 21	0	1	0	1	1	COPD	COPD
Sample 22	0	0	1	1	1	COPD	COPD
Sample 23	1	1	0	0	1	COPD	COPD
Sample 24	0	1	1	1	1	COPD	COPD
Sample 25	1	0	0	0	1	COPD	Normal
Sample 26	1	0	1	0	1	Normal	COPD
Sample 27	0	1	1	0	0	Normal	Normal
Sample 28	0	0	1	0	0	Normal	Normal
Sample 29	0	0	0	0	1	Normal	Normal
Sample 30	1	0	1	0	1	Normal	COPD
Sample 31	1	0	0	0	0	Normal	Normal
Sample 32	1	1	0	1	1	Normal	COPD
Sample 33	0	0	1	0	1	Normal	Normal
Sample 34	0	0	0	1	0	Normal	Normal
Sample 35	0	1	1	0	0	Normal	Normal
Sample 36	0	0	1	0	1	Normal	Normal
Sample 37	0	0	1	0	0	Normal	Normal
Sample 38	0	0	1	1	0	Normal	Normal
Sample 39	0	1	1	1	1	Normal	COPD
Sample 40	1	1	0	1	0	Normal	COPD
Sample 41	0	1	0	0	1	Normal	Normal
Sample 42	0	1	0	0	1	Normal	Normal
Sample 43	0	0	1	0	1	Normal	Normal
Sample 44	0	0	0	0	0	Normal	Normal
Sample 45	1	0	1	0	1	Normal	COPD
