# Supplementary material for: A Diagnostic Classifier Based on Circulating miRNA Pairs for COPD Using a Machine Learning Approach
Source: Diagnostics (Basel). 2023 Apr 17;13(8):1440. doi: 10.3390/diagnostics13081440 (PMC10137826; doi:10.3390/diagnostics13081440)
Supplement: Supplementary file 1 [file diagnostics-13-01440-s001.zip › Table S6.xlsx]

## Sheet: Sheet1
Table S6. Significantly enriched terms of the five miRNA pairs.
miR-133b|miR-597-5p				miR-143-3p|miR-214-3p				miR-224-5p| miR-345-5p				miR-433-3p|miR-497-5p				miR-576-3p|miR-596
Description	Count	Log10(P)		Description	Count	Log10(P)		Description	Count	Log10(P)		Description	Count	Log10(P)		Description	Count	Log10(P)
Pathways in cancer	18	-10.19		Pathways in cancer	54	-27.19		Pathways in cancer	26	-15.3		Pathways in cancer	50	-20.8		Activation of BH3-only proteins	4	-4.86
transmembrane receptor protein tyrosine kinase signaling pathway	16	-9.89		Hepatitis B	30	-22.81		Colorectal cancer	11	-11.18		TGF-beta signaling pathway	25	-17.81		SARS-CoV-2 Infection	9	-4.75
cellular response to nitrogen compound	19	-9.72		AGE-RAGE signaling pathway in diabetic complications	24	-21.19		Signaling by Receptor Tyrosine Kinases	18	-8.23		Cellular responses to stress	56	-17.49		H19 action Rb-E2F1 signaling and CDK-Beta-catenin activity	3	-4.21
Proteoglycans in cancer	12	-9.59		RAC1/PAK1/p38/MMP2 pathway	21	-21.15		EGF/EGFR signaling pathway	11	-8.19		protein phosphorylation	52	-17.46		mammary gland alveolus development	3	-3.91
AGE/RAGE pathway	8	-9.07		Prostate cancer	23	-20.2		Extra-nuclear estrogen signaling	8	-7.55		response to growth factor	43	-15.85		secretory granule organization	4	-3.61
VEGFA-VEGFR2 signaling pathway	15	-8.7		MAPK signaling pathway	35	-19.92		positive regulation of cell projection organization	14	-7.27		Cytokine Signaling in Immune system	47	-13.15		Hemostasis	11	-3.59
Apoptosis	8	-8.06		Cytokine Signaling in Immune system	52	-19.11		PID ILK PATHWAY	6	-6.45		Cellular senescence	22	-12.97		Membrane Trafficking	11	-3.51
regulation of cellular response to stress	18	-8.04		MicroRNAs in cancer	34	-18.23		regulation of protein catabolic process	13	-6.31		Autophagy - animal	21	-12.89		positive regulation of translation	5	-3.17
response to amino acid	8	-7		VEGFA-VEGFR2 signaling pathway	35	-14.63		positive regulation of response to wounding	7	-6.31		cell population proliferation	45	-12.61		Thyroid cancer	3	-3.1
tube morphogenesis	16	-6.97		Apoptosis	17	-13.49		response to hormone	19	-6.29		heart development	39	-11.98		Photodynamic therapy-induced HIF-1 survival signaling	3	-3.07
response to reactive oxygen species	9	-6.9		Axon guidance	37	-12.84		neuron projection development	17	-6.15		positive regulation of phosphorylation	46	-11.43		neural precursor cell proliferation	4	-2.84
brain development	17	-6.84		cellular response to nitrogen compound	40	-12.82		Cytokine Signaling in Immune system	18	-6.09		Head and neck squamous cell carcinoma	15	-11.39		regulation of response to oxidative stress	4	-2.77
Endochondral ossification	6	-6.29		Shigellosis	25	-12.75		response to estradiol	8	-6.04		Adaptive Immune System	44	-10.63		learning or memory	6	-2.61
regulation of cysteine-type endopeptidase activity involved in apoptotic process	9	-6.27		Ebstein-Barr virus LMP1 signaling	10	-12.13		Thyroid hormone signaling pathway	8	-6.02		Cell Cycle	41	-10.4		protein secretion	4	-2.55
Lipid and atherosclerosis	9	-6.08		skeletal system development	34	-11.87		MAPK6/MAPK4 signaling	7	-5.84		regulation of protein stability	27	-10.29		Metabolism of water-soluble vitamins and cofactors	4	-2.48
cellular response to nutrient levels	9	-5.98		response to oxygen levels	27	-11.82		positive regulation of phosphorylation	18	-5.63		Human immunodeficiency virus 1 infection	22	-10.26		nuclear export	4	-2.38
Genes targeted by miRNAs in adipocytes	4	-5.88		protein phosphorylation	39	-11.31		regulation of B cell proliferation	6	-5.48		embryo development ending in birth or egg hatching	40	-10.26		amide biosynthetic process	8	-2.37
cellular response to epidermal growth factor stimulus	5	-5.76		cellular response to cytokine stimulus	40	-11.3		p53 signaling pathway	6	-5.19		VEGFA-VEGFR2 signaling pathway	31	-10		Nonhomologous End-Joining (NHEJ)	3	-2.34
Somatroph axis (GH) and its relationship to dietary restriction and aging	3	-5.7		regulation of cysteine-type endopeptidase activity involved in apoptotic process	21	-10.94		behavior	15	-5.16		gland development	30	-9.69		positive regulation of chemokine production	3	-2.3
MicroRNAs in cancer	10	-5.67		response to growth factor	33	-10.89		Programmed Cell Death	9	-5.09		Wnt signaling pathway	24	-9.34		G1/S transition of mitotic cell cycle	3	-2.08
